# Supplementary material for: Activation-induced cytidine deaminase causes recurrent splicing mutations in diffuse large B-cell lymphoma
Source: Mol Cancer. 2024 Feb 24;23:42. doi: 10.1186/s12943-024-01960-w (PMC10893679; doi:10.1186/s12943-024-01960-w)
Supplement: Supplementary file 1 — Supplementary Material 1. [file 12943_2024_1960_MOESM1_ESM.xlsx]

## Sheet: Hoja 1
						Clustered AID activity (Bergstrom et al 2022, https://doi.org/10.1038/s41586-022-04398-6)						AID activity (Alexandrov et al 2020, https://doi.org/10.1038/s41586-020-1943-3)
						"RCH" signatures		"TW" signatures				"TW" signatures
Dataset IDs	Cancer type	Source	Species	Sequencing	N	SBS84 - Omikli	SBS84 - Kataegis	SBS9 - Omikli	SBS9 - Kataegis	SBS85 - Omikli	SBS85 - Kataegis	SBS9
Arthur et al (2018)	DLBCL	doi.org/10.1038/s41467-018-06354-3 ; Supplementary Data 2	Human	WGS	153	-	-	-	-	-	-	-
Andrades et al (2022)	DLBCL	doi.org/10.1182/blood.2021011708 ; Supplemental File 1	Human	WXS	1879	-	-	-	-	-	-	-
Chapuy et al (2018)	DLBCL	doi.org/10.1038/s41591-018-0016-8 ; Supplemental Table S3D	Human	WXS	135	-	-	-	-	-	-	-
MALY-DE	DLBCL/FL	ICGC Data Portal ; Simple somatic mutation file	Human	WGS	200	Yes	Yes	Yes	No	Yes	Yes	Yes
CLLE-ES	CLL	ICGC Data Portal ; Simple somatic mutation file	Human	WGS/WXS	510	Yes	No	Yes	No	Yes	No	Yes
BLCA-US	Bladder	ICGC Data Portal ; Simple somatic mutation file	Human	WGS/WXS	411	No	No	No	No	No	No	No
BOCA-UK	Bone	ICGC Data Portal ; Simple somatic mutation file	Human	WGS/WXS	130	No	No	No	No	No	No	No
COAD-US,READ-US	Colon/Rectum	ICGC Data Portal ; Simple somatic mutation file	Human	WGS/WXS	545	No	No	No	No	No	No	No
HNSC-US	Head/Neck	ICGC Data Portal ; Simple somatic mutation file	Human	WGS/WXS	508	No	No	No	No	No	No	No
LUSC-US	Lung-SCC	ICGC Data Portal ; Simple somatic mutation file	Human	WGS/WXS	485	No	No	No	No	No	No	No
MELA-AU,SKCM-US	Skin	ICGC Data Portal ; Simple somatic mutation file	Human	WGS/WXS	649	No	No	No	No	No	No	No
ORCA-IN,CESC-US	Cervix-SCC	ICGC Data Portal ; Simple somatic mutation file	Human	WGS/WXS	467	No	No	No	No	No	No	No
OV-AU,OV-US	Ovary	ICGC Data Portal ; Simple somatic mutation file	Human	WGS/WXS	519	No	No	No	No	No	No	No
PBCA-DE	CNS	ICGC Data Portal ; Simple somatic mutation file	Human	WGS/WXS	499	No	No	No	No	No	No	No
PRAD-CA,EOPC-DE,PRAD-UK,PRAD-US	Prostate	ICGC Data Portal ; Simple somatic mutation file	Human	WGS/WXS	1145	No	No	No	No	No	No	No
THCA-US	Thyroid	ICGC Data Portal ; Simple somatic mutation file	Human	WGS/WXS	492	No	No	No	No	No	No	No
Álvarez-Prado et al (2018)	None (healthy Peyer's patches)	GEO Database ; GSE102944	Mouse	Targeted	3	-	-	-	-	-	-	-
